# Supplementary material for: Lipidomics of Caco-2 Cells Under Simulated Microgravity Conditions
Source: Int J Mol Sci. 2024 Nov 25;25(23):12638. doi: 10.3390/ijms252312638 (PMC11641246; doi:10.3390/ijms252312638)
Supplement: Supplementary file 1 [file ijms-25-12638-s001.zip]

Archive with 1 entries (1 files):
- ijms-3221507-supplementary.pdf
